# Supplementary material for: Association Analysis of TP53 rs1042522, MDM2 rs2279744, rs3730485, MDM4 rs4245739 Variants and Acute Myeloid Leukemia Susceptibility, Risk Stratification Scores, and Clinical Features: An Exploratory Study
Source: J Clin Med. 2020 Jun 1;9(6):1672. doi: 10.3390/jcm9061672 (PMC7355701; doi:10.3390/jcm9061672)
Supplement: Supplementary file 1 [file jcm-09-01672-s001.zip]

Archive with 4 entries (4 files):
- Table S1_MI.docx
- Table S2_MI.docx
- Table S3_MI.docx
- Table S4_MI.docx
